# Supplementary material for: Predicting Cardiovascular Events with Time-Lagged Inflammatory Dynamics: Stochastic Delay Modeling
Source: Comput Struct Biotechnol J. 2026 Mar 18;35(1):0005. doi: 10.34133/csbj.0005 (PMC13068005; doi:10.34133/csbj.0005)
Supplement: Supplementary 1 — Figs. S1 and S2 Tables S1 and S2 [file csbj.0005.f1.zip]

Archive with 2 entries (2 files):
- supplementary_file_1.csv
- supplementary_tables_and_figures.docx
