# Supplementary material for: Predicting Cardiovascular Events with Time-Lagged Inflammatory Dynamics: Stochastic Delay Modeling
Source: Comput Struct Biotechnol J. 2026 Mar 18;35(1):0005. doi: 10.34133/csbj.0005 (PMC13068005; doi:10.34133/csbj.0005)
Supplement: Supplementary 1 — Figs. S1 and S2 Tables S1 and S2 [file csbj.0005.f1.zip › supplementary_file_1.csv]

ID
Unique identifier of the simulated virtual subject.
Time
Simulation time point (arbitrary model units).
S
External stressor input signal driving the inflammatory cascade.
B1_Neutrophils
Simulated neutrophil level (fast inflammatory biomarker).
B2_CRP
Simulated C-reactive protein (CRP) level (intermediate inflammatory biomarker).
B3_Albumin
Simulated albumin level (negative acute-phase and regulatory biomarker).
Y
Latent clinical state Y(t) representing composite cardio-inflammatory stress.
Noise_B1
Stochastic noise term applied to neutrophil dynamics.
Noise_B2
Stochastic noise term applied to CRP dynamics.
Noise_B3
Stochastic noise term applied to albumin dynamics.
Noise_Y
Stochastic noise term applied to the latent clinical state Y(t).
Max_Y
Maximum value of Y(t) over the individual simulation trajectory.
Time_to_Peak_Y
Time point at which Y(t) reaches its maximum value.
Event_CV_x
Binary indicator of simulated cardiovascular event (1 if Max_Y exceeds the predefined threshold	0 otherwise).
Event_CV_y
Duplicate technical variable of Event_CV_x generated during post-processing / dataset merging.
